# Supplementary material for: The Older Adult Positivity Effect in Evaluations of Trustworthiness: Emotion Regulation or Cognitive Capacity?
Source: PLoS One. 2017 Jan 6;12(1):e0169823. doi: 10.1371/journal.pone.0169823 (PMC5218557; doi:10.1371/journal.pone.0169823)
Supplement: S1 File — (XLSX) [file pone.0169823.s001.xlsx]

## Sheet: Beauty_Behavioral_03102015
Subject	AGE_CODE	SEX_CODE	Age	All_Att_D	All_Avg_D	All_Un_D	All_Att_ND	All_Avg_ND	All_Un_ND	Fem_Att_D	Fem_Avg_D	Fem_Un_D	Fem_Att_ND	Fem_Avg_ND	Fem_Un_ND	Male_Att_D	Male_Avg_D	Male_Un_D	Male_Att_ND	Male_Avg_ND	Male_Un_ND	WCST_correct	WCST_error	WCST_Pers_resp	WCST_Nonper_error	WCST_unique_error	WCST_trials_firstcat	MMSE	Snellen	Mars2	Benton	Pattern	Shipley
0112	1	2	27	4.66071	4.67857	3.19643	4.73214	4.69643	2.82143	4.89286	4.39286	3.39286	4.92857	4.32143	2.92857	4.42857	4.96429	3	4.53571	5.07143	2.71429	40	8	4	4	0	10	#NULL!	13	1.64	54	46	28
0211	1	1	27	3.60714	3.33929	1.66071	3.32143	3.16071	1.89286	3.82143	3.28571	1.67857	3.5	3.07143	1.85714	3.39286	3.39286	1.64286	3.14286	3.25	1.92857	40	8	6	2	0	8	#NULL!	20	1.28	50	44	35
0311	1	1	24	4.42857	4.26786	1.94643	3.58929	4.05357	1.80357	3.67857	3.92857	1.78571	3.64286	3.96429	1.85714	5.17857	4.60714	2.10714	3.53571	4.14286	1.75	36	12	8	4	1	8	#NULL!	10	1.36	43	38	36
0411	1	1	25	4.78571	5.39286	4.82143	4.33929	5.375	4.5	4.96429	5.5	4.71429	4.64286	5.39286	4.60714	4.60714	5.28571	4.92857	4.03571	5.35714	4.39286	35	13	6	7	0	10	#NULL!	10	1.76	43	50	36
0512	1	2	25	5.05357	3.96429	1.69643	4.85714	3.80357	1.53571	4.71429	4.03571	1.60714	4.39286	3.85714	1.46429	5.39286	3.89286	1.78571	5.32143	3.75	1.60714	35	13	6	7	1	11	#NULL!	15	1.76	45	46	32
0612	1	2	25	5.41071	3.78571	1.375	4.46429	3.16071	1.44643	5.25	3.85714	1.32143	4.42857	3.53571	1.39286	5.57143	3.71429	1.42857	4.5	2.78571	1.5	39	9	6	3	0	8	#NULL!	#NULL!	#NULL!	#NULL!	#NULL!	#NULL!
0712	1	2	23	3.53571	4.625	3.46429	3.05357	4.78571	3.01786	3.46429	4.60714	3.42857	2.85714	4.42857	3	3.60714	4.64286	3.5	3.25	5.14286	3.03571	40	8	7	1	0	8	#NULL!	13	1.76	22	44	29
0812	1	2	23	4.96429	4.55357	1.41071	4.35714	4.78571	2.05357	5	4.57143	1.53571	4.5	4.60714	1.92857	4.92857	4.53571	1.28571	4.21429	4.96429	2.17857	40	8	4	4	0	9	#NULL!	13	1.68	22	46	31
0912	1	2	24	6	3.80357	2.39286	5.23214	3.08929	2.73214	5.28571	4.03571	1.85714	4.71429	3.57143	2.89286	6.71429	3.57143	2.92857	5.75	2.60714	2.57143	40	8	5	3	0	10	#NULL!	20	1.76	47	56	35
1012	1	2	34	4.41071	4.10714	3.42857	4.625	3.92857	3.16071	4.39286	4.10714	4.10714	4.78571	3.78571	3.57143	4.42857	4.10714	2.75	4.46429	4.07143	2.75	40	8	5	3	0	8	#NULL!	25	1.44	47	30	32
1112	1	2	27	5.625	3.125	3.67857	6.35714	2.78571	3.76786	5.75	3.25	3.21429	6.10714	3.17857	3.60714	5.5	3	4.14286	6.60714	2.39286	3.92857	39	9	5	4	0	11	#NULL!	25	1.68	49	23	32
1211	1	1	31	4.21429	5.07143	3.5	3.85714	4.875	3.89286	4.25	5.35714	3.78571	3.85714	4.92857	4.07143	4.17857	4.78571	3.21429	3.85714	4.82143	3.71429	40	8	6	2	0	9	#NULL!	10	1.68	50	41	31
1312	1	2	24	3.96429	3.89286	3.98214	3.91071	3.94643	3.96429	3.96429	3.92857	4	3.92857	4.03571	4	3.96429	3.85714	3.96429	3.89286	3.85714	3.92857	38	10	5	5	0	10	#NULL!	10	1.48	26	44	37
1412	1	2	23	5.14286	4.28571	3.66071	5.46429	4.39286	3.44643	5.14286	4.10714	3.42857	5.57143	4.5	3.60714	5.14286	4.46429	3.89286	5.35714	4.28571	3.28571	35	13	8	5	0	9	#NULL!	13	1.76	25	36	32
1511	1	1	28	3.75	3.67857	2.10714	3.60714	3.375	1.35714	4.03571	3.92857	2.57143	3.64286	3.64286	1.57143	3.46429	3.42857	1.64286	3.57143	3.10714	1.14286	39	9	5	4	0	11	#NULL!	10	1.6	26	36	26
1611	1	1	32	4.39286	4.125	3.69643	4.05357	4.23214	3.58929	4.10714	3.89286	3.32143	4.10714	4.10714	3.42857	4.67857	4.35714	4.07143	4	4.35714	3.75	40	8	5	3	0	8	#NULL!	10	1.8	24	38	32
1711	1	1	21	5.46429	4.23214	3.28571	4.67857	3.375	2.94643	5.57143	4.03571	3.10714	4.35714	3.21429	3.53571	5.35714	4.42857	3.46429	5	3.53571	2.35714	37	11	6	5	0	9	#NULL!	15	1.76	23	39	26
1811	1	1	27	4.18	3.82	2.715	4.215	3.825	2.535	4.5	3.75	2.68	4.57	3.86	2.64	3.86	3.89	2.75	3.86	3.79	2.43	37	11	5	6	0	13	#NULL!	10	1.8	52	54	35
1911	1	1	18	3.055	4.375	4.535	3.07	5	4.375	3.29	4.61	4.32	3	5.25	4.5	2.82	4.14	4.75	3.14	4.75	4.25	41	7	5	2	0	9	#NULL!	13	1.76	21	38	28
2011	1	1	19	5.055	3.465	1.715	5.04	3.52	1.735	5.36	3.61	1.57	5.29	3.5	1.54	4.75	3.32	1.86	4.79	3.54	1.93	35	13	6	7	0	10	#NULL!	13	1.76	19	39	34
0122	2	2	83	5.30357	5.73214	2.41071	5.66071	6.23214	1.96429	6.14286	5.64286	2.42857	6	6	2	4.46429	5.82143	2.39286	5.32143	6.46429	1.92857	40	8	5	3	0	9	30	20	1.44	45	31	39
0222	2	2	71	4.92857	4.75	2.33929	4.83929	4.82143	2.25	5.42857	4.67857	2.07143	4.92857	4.42857	2.03571	4.42857	4.82143	2.60714	4.75	5.21429	2.46429	32	16	6	10	0	11	29	30	1.28	43	26	33
0321	2	1	82	5.58929	5.28571	4.08929	5.67857	5.28571	3.64286	5.96429	5.32143	4.5	6.42857	5.42857	4	5.21429	5.25	3.67857	4.92857	5.14286	3.28571	29	19	9	10	1	13	27	40	1.76	50	24	30
0422	2	2	76	3.66071	4.35714	3.92857	3.21429	3.94643	3.78571	4.25	4.39286	4	3.35714	3.60714	3.85714	3.07143	4.32143	3.85714	3.07143	4.28571	3.71429	23	25	14	11	0	8	28	50	1.6	47	40	33
0521	2	1	87	4.89286	4.85714	4.64286	4.03571	4.80357	4.42857	5.32143	5.10714	5.14286	4.35714	4.85714	5.07143	4.46429	4.60714	4.14286	3.71429	4.75	3.78571	28	20	0	20	0	0	30	20	1.68	50	25	40
0621	2	1	76	5.25	5.67857	5.19643	4.98214	5.71429	5.14286	5.28571	5.57143	5.35714	5	5.42857	5.32143	5.21429	5.78571	5.03571	4.96429	6	4.96429	17	31	8	23	5	20	29	30	1.44	49	27	39
0722	2	2	76	5.28571	5.48214	4.14286	6.10714	6.32143	4.41071	5.92857	5.75	4.35714	6.67857	6.42857	4.71429	4.64286	5.21429	3.92857	5.53571	6.21429	4.10714	40	8	5	3	0	10	30	20	1.56	28	26	36
0822	2	2	69	5.625	5.35714	4.16071	4.875	4.98214	3.67857	5.92857	5.14286	4.32143	5.14286	4.85714	3.85714	5.32143	5.57143	4	4.60714	5.10714	3.5	39	9	5	4	0	10	30	20	1.56	52	42	34
0922	2	2	68	6.08929	5.89286	4.60714	5.625	5.5	3.94643	6.03571	5.78571	4.60714	5.96429	5.46429	3.78571	6.14286	6	4.60714	5.28571	5.53571	4.10714	8	40	0	40	0	0	30	25	1.28	47	25	32
1021	2	1	#NULL!	4.55357	4.35714	2.16071	3.96429	4.42857	2.25	5	4.82143	2.14286	3.71429	4.32143	2	4.10714	3.89286	2.17857	4.21429	4.53571	2.5	#NULL!	#NULL!	#NULL!	#NULL!	#NULL!	#NULL!	#NULL!	#NULL!	#NULL!	#NULL!	#NULL!	#NULL!
1121	2	1	90	6.35714	6.75	1.19643	6.71429	6.78571	1.14286	6.85714	6.71429	1.14286	6.78571	6.64286	1.28571	5.85714	6.78571	1.25	6.64286	6.92857	1	29	19	10	9	1	19	30	20	1.44	41	25	36
1221	2	1	82	4.645	4.66	3.915	4.84	4.855	3.425	4.86	4.61	4.04	5.54	5.21	3.89	4.43	4.71	3.79	4.14	4.5	2.96	38	10	4	6	0	22	28	30	1.32	45	26	35
1322	2	2	71	5.67857	5.64286	4.57143	5.73214	5.58929	4.875	5.92857	5.89286	4.67857	5.89286	5.57143	5.07143	5.42857	5.39286	4.46429	5.57143	5.60714	4.67857	#NULL!	#NULL!	#NULL!	#NULL!	#NULL!	#NULL!	30	25	1.6	23	30	37
1421	2	1	68	4.82143	4.05357	1.17857	4.32143	4.05357	1.44643	5.07143	4.07143	1.07143	4.67857	3.92857	1.03571	4.57143	4.03571	1.28571	3.96429	4.17857	1.85714	39	9	5	4	0	9	30	20	1.76	24	33	32
1521	2	1	68	3.46429	3.35714	2.03571	3.35714	3.26786	1.69643	3.53571	3.21429	1.85714	3.32143	2.78571	1.53571	3.39286	3.5	2.21429	3.39286	3.75	1.85714	30	18	9	9	0	8	30	40	1.04	45	43	35
1622	2	2	86	3.96429	5.28571	3.625	3.57143	5.05357	4.30357	4.57143	5.10714	4	3.57143	4.96429	4.46429	3.35714	5.46429	3.25	3.57143	5.14286	4.14286	27	21	15	6	1	10	30	40	1.68	43	32	40
1721	2	1	79	5.875	6.01786	4.60714	5.64286	5.94643	4.55357	5.82143	5.75	4.17857	5.92857	5.71429	4.60714	5.92857	6.28571	5.03571	5.35714	6.17857	4.5	38	10	6	4	0	8	29	30	1.76	49	21	38
1821	2	1	80	4.08929	4.03571	4.05357	4.39286	4.41071	4.07143	3.89286	3.85714	3.89286	4.39286	4.42857	3.96429	4.28571	4.21429	4.21429	4.39286	4.39286	4.17857	40	8	5	3	0	9	30	20	1.36	21	31	36
1922	2	2	68	5.48214	5	1.80357	5.21429	4.94643	2.35714	5.28571	4.85714	2.28571	5.42857	4.96429	2.60714	5.67857	5.14286	1.32143	5	4.92857	2.10714	33	15	9	6	0	9	28	#NULL!	1.48	27	33	39
2022	2	2	81	3.465	3.285	1.25	3.215	3.41	1.11	3.86	3.36	1.21	3.29	3.43	1.18	3.07	3.21	1.29	3.14	3.39	1.04	35	13	8	8	0	40	30	15	1.76	37	29	37
