# Supplementary material for: The Older Adult Positivity Effect in Evaluations of Trustworthiness: Emotion Regulation or Cognitive Capacity?
Source: PLoS One. 2017 Jan 6;12(1):e0169823. doi: 10.1371/journal.pone.0169823 (PMC5218557; doi:10.1371/journal.pone.0169823)
Supplement: S2 File — (XLSX) [file pone.0169823.s002.xlsx]

## Sheet: Zebrowitz_Study 2_raw data
ID_distract_study	AGE_CODE	Sex_Code	Age	All_High_D	All_Avg_D	All_Low_D	All_High_ND	All_Avg_ND	All_Low_ND	Avg_yngfaces_D	Avg_oldfaces_D	High_yngfaces_D	High_oldfaces_D	Low_yngfaces_D	Low_oldfaces_D	avg_yngfaces_ND	avg_oldfaces_ND	high_yngfaces_ND	high_oldfaces_ND	low_yngfaces_ND	low_oldfaces_ND	WCST_correct	WCST_error	WCST_Pers_resp	WCST_Nonper_error	WCST_unique_error	WCST_trials_firstcat	MMSE	Snellen	Mars2	Benton	Pattern	Shipley
trust_YA_003	1	1	32	4.2335	4.1665	3.75	4.2665	3.9835	3.65	4.133	4.2	4.367	4.1	3.767	3.733	4	3.967	4.5	4.033	3.533	3.767	40	8	5	3	0	8	#NULL!	10	1.84	49	38	33
trust_YA_004	1	1	25	3.35	3.2	2.583	4.433	3.467	3.133	3.033	3.367	3.1	3.6	2.333	2.833	3.067	3.867	4.333	4.533	2.933	3.333	40	8	6	2	0	8	#NULL!	20	1.28	50	44	35
trust_YA_005	1	1	23	5.25	5.0165	4.65	5.183	5	4.5835	5.033	5	5.2	5.3	4.9	4.4	4.967	5.033	5.133	5.233	4.767	4.4	35	13	6	7	0	10	#NULL!	10	1.76	43	50	36
trust_YA_006	1	2	23	5.3835	4.8665	4.5835	5.1	4.75	4.3335	4.4	5.333	5.167	5.6	4.3	4.867	4.333	5.167	4.567	5.633	3.9	4.767	35	13	8	5	0	9	#NULL!	20	1.76	50	36	31
trust_YA_007	1	2	25	4.6335	4.15	3.033	5.167	4.35	3.4	3.667	4.633	3.8	5.467	2.633	3.433	3.4	5.3	4.367	5.967	2.733	4.067	39	9	5	4	0	11	#NULL!	25	1.68	49	23	32
trust_YA_008	1	1	28	3.833	3.4665	2.7335	3.7835	2.983	2.283	3.3	3.633	3.433	4.233	3.067	2.4	2.633	3.333	3.467	4.1	2.233	2.333	39	9	5	4	0	11	#NULL!	10	1.6	52	36	25
trust_YA_009	1	2	23	4.95	4.3	3.8335	4.45	3.4	2.8	4.2	4.4	4.633	5.267	3.9	3.767	2.967	3.833	4	4.9	2.833	2.767	40	8	7	1	0	8	#NULL!	20	1.72	45	45	28
trust_YA_010	1	2	25	5.033	3.8	2.7335	5.2	3.5665	2.3665	3.967	3.633	5.333	4.733	2.967	2.5	3.633	3.5	4.667	5.733	2.633	2.1	39	9	6	3	0	8	#NULL!	#NULL!	#NULL!	#NULL!	#NULL!	#NULL!
trust_YA_011	1	1	23	3.9665	3.2665	2.6335	3.75	3.0835	2.517	3.7	2.833	4.2	3.733	3.067	2.2	3.167	3	3.767	3.733	2.867	2.167	40	8	5	3	0	10	#NULL!	10	1.76	49	44	33
trust_YA_012	1	1	25	5.3335	4.9335	3.9835	5.1	4.417	3.75	4.9	4.967	5.267	5.4	4.3	3.667	4.167	4.667	4.867	5.333	4.033	3.467	38	10	5	5	0	10	#NULL!	10	1.76	45	54	32
trust_YA_013	1	1	19	2.7165	2.4	2.0665	2.55	2.2165	2.05	3.2	1.6	3.9	1.533	2.7	1.433	2.833	1.6	3.633	1.467	2.7	1.4	40	8	6	2	0	9	#NULL!	13	1.76	39	39	34
trust_YA_014	1	1	19	3.683	3.333	2.9665	4.7	4	3.1335	3.633	3.033	3.733	3.633	3.033	2.9	4.367	3.633	4.967	4.433	3.267	3	40	8	4	4	1	10	#NULL!	#NULL!	#NULL!	49	42	30
trust_YA_015	1	2	23	5.2335	3.45	2.0835	4.9	3.2	2.2	3.7	3.2	5.367	5.1	2.3	1.867	3.667	2.733	4.833	4.967	2.667	1.733	40	8	5	3	0	10	#NULL!	20	1.76	47	56	35
trust_YA_016	1	2	23	4.8835	3.683	3.3335	5.1835	3.967	3.2	3.733	3.633	5.4	4.367	3.667	3	3.967	3.967	5.4	4.967	3.3	3.1	40	8	4	4	0	9	#NULL!	13	1.76	45	46	32
trust_YA_017	1	1	30	5.6665	5.0165	4.0165	5.4165	4.5665	3.583	4.533	5.5	5.433	5.9	3.433	4.6	4.033	5.1	4.833	6	3.033	4.133	40	8	6	2	0	9	#NULL!	10	1.68	50	41	31
trust_YA_018	1	1	24	5.017	4.5835	3.55	4.433	4.0665	3.4665	4.567	4.6	4.867	5.167	3.767	3.333	4.233	3.9	4.333	4.533	3.7	3.233	31	17	6	11	0	18	#NULL!	#NULL!	#NULL!	45	25	#NULL!
trust_YA_019	1	2	24	4.9165	4.067	2.75	5.233	4.1	3.0835	3.767	4.367	4.833	5	2.7	2.8	4.167	4.033	5.133	5.333	2.967	3.2	40	8	6	2	0	8	#NULL!	#NULL!	1.8	47	50	33
trust_YA_021	1	1	25	4.7835	3.95	3.117	4.6835	4.0335	3.1835	3.833	4.067	4.667	4.9	3.267	2.967	3.767	4.3	4.6	4.767	3.2	3.167	39	9	6	3	0	10	#NULL!	#NULL!	1.8	50	43	35
trust_YA_022	1	2	23	5.4	4.483	2.917	4.967	3.783	2.2335	4.933	4.033	6.1	4.7	3.767	2.067	3.533	4.033	4.967	4.967	3.067	1.4	39	9	5	4	0	8	#NULL!	#NULL!	1.88	49	32	36
trust_YA_023	1	1	24	3.3335	3.0665	2.4665	2.483	1.8165	1.5	4.133	2	4.467	2.2	3.2	1.733	2.633	1	3.833	1.133	2	1	38	10	5	5	0	8	#NULL!	#NULL!	1.84	47	39	35
trust_YA_024	1	2	23	4.0165	3.6665	3.3	3.867	3.383	2.9	3.333	4	3.733	4.3	3.167	3.433	3.033	3.733	3.567	4.167	2.767	3.033	34	14	9	5	0	8	#NULL!	#NULL!	1.8	50	37	30
trust_YA_025	1	2	20	5.8	4.9665	3.967	5.383	4.4835	3.65	4.2	5.733	5.267	6.333	3.967	3.967	3.8	5.167	4.733	6.033	3.767	3.533	38	10	6	4	0	10	#NULL!	#NULL!	1.84	54	43	37
trust_YA_026	1	2	22	4.75	4.3665	3.7665	4.55	3.8	3.3665	4.6	4.133	4.733	4.767	3.933	3.6	4.067	3.533	4.8	4.3	3.6	3.133	40	8	5	3	0	8	#NULL!	#NULL!	1.44	52	52	32
trust_OA_001	2	2	70	5.183	4.633	4.0835	4.55	4.35	3.5835	4.633	4.633	4.933	5.433	4	4.167	4.233	4.467	4.467	4.633	3.6	3.567	32	16	6	10	0	11	28	30	1.28	43	26	33
trust_OA_002	2	2	74	3.2665	3.3165	3.083	5.1665	4.3665	3.5665	3.133	3.5	3.133	3.4	3.033	3.133	4.033	4.7	4.733	5.6	3.533	3.6	23	25	14	11	0	8	28	50	1.6	47	40	33
trust_OA_003	2	1	86	5.7835	5.4835	4.6835	5.8	5.8	4.9335	4.8	6.167	5.167	6.4	4.4	4.967	5.433	6.167	5.3	6.3	5.067	4.8	28	20	0	20	0	0	30	20	1.68	50	25	40
trust_OA_004	2	1	66	3.5335	3.05	2.8835	3.7665	3	2.817	3.467	2.633	3.6	3.467	3.3	2.467	3.4	2.6	3.833	3.7	3.267	2.367	30	18	9	9	0	8	30	40	1.04	45	43	35
trust_OA_005	2	2	82	6.467	6.15	5.35	6.75	6.15	4.9835	6.067	6.233	6.267	6.667	5.167	5.533	6.1	6.2	6.6	6.9	5.367	4.6	40	8	5	3	0	9	30	20	1.44	45	31	39
trust_OA_006	2	1	68	5.15	3.4	2.683	5.4835	3.7665	2.5	4.233	2.567	5.767	4.533	3.833	1.533	4.5	3.033	5.767	5.2	3.433	1.567	39	9	5	4	0	9	30	20	1.76	47	33	33
trust_OA_007	2	2	84	5.1665	3.367	2.0165	5.3165	4.45	3.467	2.867	3.867	4.7	5.633	1.933	2.1	4.367	4.533	4.9	5.733	3.967	2.967	27	21	15	6	1	10	30	40	1.68	43	32	40
trust_OA_008	2	1	88	6.1165	5.5835	5.25	5.6335	4.9665	4.5	5.767	5.4	6.433	5.8	5.433	5.067	5.333	4.6	5.767	5.5	4.833	4.167	29	19	10	9	1	19	30	20	1.44	41	25	36
trust_OA_009	2	1	75	5.733	5.1335	4.183	5.65	4.85	3.7165	4.9	5.367	5.533	5.933	4.133	4.233	4.233	5.467	5.467	5.833	3.533	3.9	17	31	8	23	5	20	30	30	1.44	49	27	39
trust_OA_010	2	1	80	4.85	4.6335	3.7665	4.2165	3.5335	3.05	4.867	4.4	4.867	4.833	3.9	3.633	3.167	3.9	3.833	4.6	3.067	3.033	29	19	9	10	1	13	27	40	1.76	50	24	30
trust_OA_011	2	1	79	4.6835	4.3835	3.933	4.8335	4.2	3.6665	4.1	4.667	4.567	4.8	3.733	4.133	3.967	4.433	4.5	5.167	3.433	3.9	35	13	8	8	0	40	28	15	1.76	37	29	37
trust_OA_012	2	2	74	5.283	4.9835	4.3835	6.5165	5.85	5.0835	4.8	5.167	5.033	5.533	4.7	4.067	5.767	5.933	6.4	6.633	5.167	5	40	8	5	3	0	10	30	20	1.56	28	26	36
trust_OA_013	2	2	68	5.1	4.6335	3.85	4.5165	3.917	2.6335	4.6	4.667	4.667	5.533	3.967	3.733	3.967	3.867	3.933	5.1	3.067	2.2	33	15	9	6	0	9	28	#NULL!	1.4	52	33	38
trust_OA_014	2	2	66	5.8665	5.1335	4.567	6.1835	5.2	4.5	5.067	5.2	5.833	5.9	4.667	4.467	5.4	5	6.467	5.9	4.933	4.067	8	40	0	40	0	0	28	25	1.28	47	25	32
trust_OA_015	2	1	80	5.45	5.55	5.4665	5.05	4.767	4.867	5.333	5.767	5.367	5.533	5.1	5.833	4.667	4.867	4.633	5.467	4.867	4.867	40	8	5	3	0	9	30	25	1.36	41	31	37
trust_OA_016	2	2	67	5.5	4.583	4.467	5.617	4.75	3.95	5.133	4.033	5.467	5.533	4.967	3.967	5.367	4.133	5.867	5.367	4.567	3.333	39	9	5	4	0	10	30	20	1.56	52	42	34
trust_OA_017	2	2	66	4.6	4.0665	3.0335	5.267	4.4835	3.2335	3.833	4.3	4.267	4.933	3	3.067	3.967	5	4.867	5.667	3.467	3	35	13	9	4	0	8	30	#NULL!	1.8	49	28	35
trust_OA_018	2	1	71	6.85	6.483	5.9165	6.817	6.5	6.133	6.433	6.533	6.933	6.767	6.133	5.7	6.567	6.433	6.867	6.767	6.333	5.933	32	16	10	6	1	11	30	#NULL!	1.8	51	33	38
trust_OA_019	2	1	67	4.0665	3.717	3.15	4.1335	3.2335	2.483	4.667	2.767	5.033	3.1	4.533	1.767	4.3	2.167	5.1	3.167	3.233	1.733	31	17	6	11	2	14	30	#NULL!	1.88	41	32	37
trust_OA_020	2	2	65	5.4165	4.85	4.6165	5.2665	4.917	4.5835	4.733	4.967	5.233	5.6	4.833	4.4	5.067	4.767	5.4	5.133	4.767	4.4	34	14	4	10	3	15	30	#NULL!	#NULL!	51	24	35
trust_OA_021	2	1	67	6.4665	6.283	6.067	6.55	6.3165	5.8	6.433	6.133	6.6	6.333	6.167	5.967	6.333	6.3	6.7	6.4	5.867	5.733	34	14	8	6	0	9	30	#NULL!	1.8	49	36	35
trust_OA_022	2	2	65	5.733	5.15	4.1165	5.7	4.383	2.95	5.033	5.267	5.433	6.033	4.433	3.8	4.133	4.633	5.2	6.2	3.233	2.667	34	14	4	10	0	26	30	#NULL!	1.8	47	25	35
trust_OA_023	2	1	70	5	5.0835	4.7335	4.517	4.4165	4.2665	4.9	5.267	5.033	4.967	4.367	5.1	4.233	4.6	4.467	4.567	4.033	4.5	35	13	6	7	0	12	30	25	1.68	52	24	34
